# Supplementary material for: Relevance of Dynamic 18F-DOPA PET Radiomics for Differentiation of High-Grade Glioma Progression from Treatment-Related Changes
Source: Biomedicines. 2021 Dec 16;9(12):1924. doi: 10.3390/biomedicines9121924 (PMC8698938; doi:10.3390/biomedicines9121924)
Supplement: Supplementary file 1 [file biomedicines-09-01924-s001.zip]

Archive with 2 entries (1 files):
- biomedicines-1507833-supplementary/
- biomedicines-1507833-supplementary/biomedicines-1507833-supplementary.xlsx
