# Supplementary material for: Relevance of Dynamic 18F-DOPA PET Radiomics for Differentiation of High-Grade Glioma Progression from Treatment-Related Changes
Source: Biomedicines. 2021 Dec 16;9(12):1924. doi: 10.3390/biomedicines9121924 (PMC8698938; doi:10.3390/biomedicines9121924)
Supplement: Supplementary file 1 [file biomedicines-09-01924-s001.zip › biomedicines-1507833-supplementary/biomedicines-1507833-supplementary.xlsx]

## Sheet: Sheet1
Patient	Device	Age	Gender	Grade	IDH_mutation	1p/19q_codeletion	Surgery	MRI_contrast_enhancement	Carbidopa status	original_Morphology_Volume_(mesh-based)	original_Morphology_Volume_(counting)	original_Morphology_Surface_area	original_Morphology_Surface_to_volume_ratio	original_Morphology_Sphericity	original_Morphology_Maximum_3D_diameter	original_Morphology_Major_axis_length	original_Morphology_Minor_axis_length	original_Morphology_Least_axis_length	original_Morphology_Elongation	original_Morphology_Flatness	original_Local_intensity_Local_intensity_peak	original_Local_intensity_Global_intensity_peak	original_Statistics_Mean	original_Statistics_Variance	original_Statistics_Skewness	original_Statistics_(Excess)_kurtosis	original_Statistics_Median	original_Statistics_Minimum	original_Statistics_10th_percentile	original_Statistics_90th_percentile	original_Statistics_Maximum	original_Statistics_Interquartile_range	original_Statistics_Range	original_Statistics_Mean_absolute_deviation	original_Statistics_Robust_mean_absolute_deviation	original_Statistics_Energy	original_Statistics_Root_mean_square	original_Intensity_histogram_Entropy	original_Intensity_histogram_Uniformity	original_Co-occurrence_matrix_(3D,_merged)_Joint_maximum	original_Co-occurrence_matrix_(3D,_merged)_Joint_average	original_Co-occurrence_matrix_(3D,_merged)_Joint_variance	original_Co-occurrence_matrix_(3D,_merged)_Joint_entropy	original_Co-occurrence_matrix_(3D,_merged)_Difference_average	original_Co-occurrence_matrix_(3D,_merged)_Difference_variance	original_Co-occurrence_matrix_(3D,_merged)_Difference_entropy	original_Co-occurrence_matrix_(3D,_merged)_Sum_average	original_Co-occurrence_matrix_(3D,_merged)_Sum_entropy	original_Co-occurrence_matrix_(3D,_merged)_Angular_second_moment
1	3	24.4986	1	3	1	0	0	1	0	39239	39656	11316	0.288385	0.493482	91.0604	82.0124	34.9304	30.9781	0.425917	0.377725	3.9045	4.14693	2.36794	0.415184	1.30216	1.61971	2.17657	1.60022	1.72332	3.29879	5.2885	0.811184	3.68828	0.505348	0.345537	29852.6	2.45404	4.34056	0.0610512	0.0129786	25.2363	43.4281	8.32593	3.23774	7.92648	3.23982	50.4725	5.39324	0.00494028
2	1	52.4137	0	4	1	0	1	1	1	4224.33	4360	1885.3	0.446295	0.670311	40.4969	39.1304	20.8037	12.6521	0.531651	0.323332	2.39758	2.45884	1.97867	0.128285	1.16204	0.453131	1.85042	1.60026	1.63599	2.54383	3.07142	0.465174	1.47117	0.287611	0.198427	2203.66	2.01082	3.303	0.133938	0.0593437	21.1043	14.084	6.65582	2.22323	3.87589	2.76859	42.2087	4.46484	0.0173204
3	0	71.3342	0	4	0	0	0	1	1	190.333	224	190.13	0.998929	0.841611	10.198	9.56781	6.55371	5.05842	0.684975	0.528691	1.43638	1.51526	1.70823	0.00819338	0.759256	-0.571504	1.69166	1.60661	1.61251	1.86366	1.89969	0.129109	0.293075	0.0746225	0.0554623	81.9348	1.71063	1.4426	0.40051	0.23871	17.8065	0.659313	3.06412	0.787097	0.541769	1.50811	35.6129	2.20135	0.131009
4	2	70.2055	1	4	0	0	1	1	0	2411.33	2576	1991.21	0.825773	0.436721	36.8782	33.9379	29.1265	9.40211	0.85823	0.277039	1.52791	1.64654	1.74397	0.0109929	0.64547	-0.38805	1.73283	1.6013	1.62182	1.89706	2.05355	0.15828	0.452251	0.0869623	0.0650238	982.875	1.74711	1.86164	0.31189	0.145677	18.093	1.09802	3.88338	1.01974	0.804122	1.79288	36.1861	2.61545	0.0851479
5	3	52.1315	1	4	1	0	1	1	0	6563	6768	3296.81	0.502333	0.514192	44.7661	35.483	27.7399	16.5961	0.781781	0.467719	2.20787	2.28789	1.92411	0.0678999	1.0264	0.513908	1.85691	1.60032	1.6487	2.31899	2.91975	0.353188	1.31943	0.209531	0.149013	3189.49	1.94167	3.08514	0.141168	0.0416282	20.4088	7.57274	6.24834	1.8597	2.63649	2.52914	40.8177	4.14751	0.0185007
6	3	39.4329	1	3	1	1	1	1	0	18667	19024	6729.19	0.360486	0.505713	63.1823	51.6846	42.557	25.3434	0.823399	0.490346	3.38912	3.57585	2.31738	0.307405	0.854438	0.0963379	2.17845	1.60021	1.70029	3.13402	4.41638	0.813616	2.81617	0.456974	0.336503	13501.4	2.38278	4.20657	0.0633428	0.0143474	24.8359	31.7832	8.07763	2.95721	6.36332	3.11063	49.6717	5.27294	0.00511029
7	0	48.7616	0	4	0	0	1	1	1	9251.33	9424	3460.61	0.374067	0.615839	43.909	39.3555	31.2039	16.6803	0.792872	0.423836	2.31065	2.46771	2.10013	0.131705	0.976783	0.479574	2.00464	1.60107	1.69769	2.64274	3.41305	0.474486	1.81198	0.289278	0.199458	5350.76	2.13125	3.64246	0.0935761	0.0236254	22.2253	13.8039	7.22095	2.62431	4.87475	2.94602	44.4506	4.60837	0.00940451
8	0	22.1205	0	4	0	0	1	1	1	2489.67	2568	1122.02	0.45067	0.791732	22.4499	18.489	16.8359	12.9823	0.910588	0.702163	1.75961	1.9164	1.80661	0.0211255	0.676346	-0.189709	1.77142	1.60063	1.63382	2.02143	2.27469	0.207538	0.674063	0.121074	0.089808	1054.48	1.81245	2.37168	0.214157	0.0746069	18.91	2.01465	4.71726	1.10204	0.939404	1.87487	37.82	3.23747	0.0466708
9	0	57.0027	0	4	0	0	0	1	1	16831.3	17192	7074.99	0.420346	0.448922	53.1037	46.7856	36.2662	31.0527	0.775157	0.663723	2.50859	2.51236	1.93179	0.0733395	1.2828	2.13049	1.87684	1.6003	1.64013	2.2707	3.18187	0.362751	1.58157	0.211104	0.147801	8177.31	1.95068	3.12101	0.138158	0.0476884	20.4037	7.78251	6.19241	1.71411	2.45739	2.44906	40.8073	4.15171	0.0199783
10	0	70.2575	0	3	1	0	0	1	1	3703.67	4040	3107.32	0.838984	0.372552	48.9081	41.0936	39.109	19.6795	0.951705	0.478896	1.52993	1.69157	1.72386	0.0124462	1.34437	1.47953	1.68867	1.60021	1.61777	1.89986	2.20289	0.132969	0.602684	0.0869574	0.0584307	1506.98	1.72746	1.74796	0.382319	0.272455	18.0448	1.55114	3.91609	0.967964	1.08071	1.88539	36.0895	2.76042	0.115576
11	2	63.211	0	3	1	1	1	1	0	5050.33	5304	3050.38	0.603996	0.46667	45.1664	38.0277	29.8031	18.708	0.783719	0.491957	1.8518	1.93367	1.8617	0.0439724	1.15162	1.26835	1.81077	1.60053	1.63549	2.14291	2.69646	0.267272	1.09593	0.165091	0.114865	2327.06	1.87347	2.78618	0.171902	0.0552102	19.6261	4.9116	5.78985	1.82998	2.52429	2.51189	39.2523	3.76528	0.025003
12	0	61.7014	0	4	0	0	0	1	1	3697.67	3824	1805.6	0.488309	0.640443	40.7922	35.3951	17.2097	12.6813	0.486219	0.358279	2.13403	2.17449	1.9847	0.0956385	0.837043	-0.1742	1.90969	1.6	1.64475	2.46901	2.85714	0.453852	1.25713	0.253331	0.18587	1928.57	2.00865	3.30255	0.119737	0.032939	21.17	10.1576	6.74311	2.47135	3.91933	2.84605	42.3401	4.35359	0.0122791
13	0	65.3699	1	4	0	0	1	1	1	1067.67	1128	630.269	0.590324	0.801521	18.868	15.1134	14.0905	7.86797	0.932318	0.520596	1.70699	1.7573	1.81291	0.0220208	0.771632	-0.00478337	1.79073	1.60006	1.63928	2.01616	2.2061	0.215016	0.606036	0.119811	0.0854142	466.523	1.81898	2.38969	0.212816	0.0817556	19.0495	2.35599	4.93862	1.37952	1.34564	2.13194	38.099	3.26014	0.0401864
14	3	52.2082	0	4	0	0	0	1	0	14404.7	14656	4371.51	0.303479	0.65492	45.299	34.4055	28.7578	22.8374	0.835851	0.663772	2.77797	2.94236	2.1622	0.17694	0.638504	-0.52398	2.07504	1.60197	1.67612	2.77588	3.43713	0.658241	1.83516	0.353879	0.268962	8888.92	2.20273	3.8266	0.0797766	0.0166675	22.9825	17.1955	7.31543	2.33953	3.43272	2.76317	45.965	4.83779	0.00789552
15	0	48.3096	1	3	0	0	1	1	1	3170.33	3280	1494.08	0.47127	0.698521	34.9285	28.9953	18.8404	9.94121	0.649776	0.342856	1.77753	1.95593	1.85559	0.0373057	0.743958	-0.306243	1.81998	1.60144	1.64112	2.15248	2.46804	0.295454	0.866601	0.15861	0.116904	1427.02	1.86562	2.70301	0.177145	0.0669333	19.5032	3.95132	5.47667	1.5248	1.72245	2.27785	39.0064	3.67318	0.0296573
16	0	67.7863	1	4	0	0	1	1	1	1916	2016	1080.02	0.563686	0.690741	26.9072	21.6813	16.2891	10.1072	0.751297	0.466169	1.8407	1.87382	1.8249	0.0305283	0.897986	0.183892	1.79064	1.60046	1.62754	2.10183	2.40043	0.24432	0.799974	0.140939	0.0997463	846.918	1.83325	2.53217	0.202003	0.0701262	19.2412	3.39809	5.23132	1.43338	1.48539	2.18143	38.4825	3.55245	0.0350303
17	0	28.4904	1	3	0	0	0	1	1	4038.33	4224	2271.87	0.562577	0.539802	40.1995	34.2118	20.6608	17.5869	0.603907	0.514059	1.77361	1.89204	1.78941	0.0236759	0.976776	0.34784	1.7522	1.60047	1.62314	2.00473	2.27015	0.214674	0.669675	0.124521	0.0890062	1703.15	1.79601	2.31085	0.240164	0.103356	18.7715	2.49391	4.83259	1.2465	1.2522	2.05383	37.543	3.28927	0.0483142
18	0	58.9123	1	3	1	1	1	1	1	38115.7	38480	11888.6	0.311908	0.460705	65.6658	56.9701	48.5199	30.9427	0.851673	0.543139	3.35901	3.44023	2.21122	0.245781	0.955083	0.449917	2.08733	1.60021	1.67379	2.92117	4.36324	0.718786	2.76303	0.405043	0.296188	24700.6	2.26611	4.00599	0.0749379	0.0193371	23.5437	24.962	7.7143	2.61673	5.32141	2.96228	47.0874	5.06277	0.00691632
19	0	61.1425	1	4	0	0	1	1	1	7055.67	7192	2514.85	0.35643	0.707398	40.6448	36.6452	20.335	16.063	0.554916	0.438339	2.86293	2.95408	2.15569	0.294072	1.54038	2.27257	1.97565	1.60068	1.66182	2.94692	4.47157	0.631691	2.87089	0.414549	0.271965	4442.03	2.22285	3.89377	0.091038	0.0326653	22.9983	32.1102	7.73577	3.16964	9.58145	3.24506	45.9966	5.03181	0.0091531
20	3	70.1863	1	4	0	0	0	1	0	456	528	524.324	1.14983	0.546421	20.6882	18.6239	13.7972	5.17087	0.740833	0.277647	1.41421	1.46221	1.66827	0.00312252	1.20299	1.17637	1.64259	1.60208	1.61384	1.74117	1.86411	0.0705604	0.262025	0.045466	0.0313475	183.892	1.6692	0.853536	0.642332	0.545741	17.2792	0.232784	1.8352	0.413249	0.286638	1.08806	34.5584	1.37371	0.366767
21	3	45.0877	1	4	1	0	1	1	0	12779	12984	5722.1	0.447773	0.461949	53.1037	42.425	29.9639	25.3025	0.70628	0.596406	2.07191	2.30976	1.90589	0.0606253	1.24156	1.58797	1.84788	1.60033	1.64895	2.2652	3.12314	0.308179	1.52281	0.192135	0.13078	5993.82	1.92173	3.00757	0.150299	0.0448448	20.077	6.57604	6.08343	1.78321	2.50988	2.4764	40.1539	4.01292	0.0216455
22	0	52.6055	0	4	1	0	1	1	1	45603	45880	9652.12	0.211655	0.639524	75.5248	57.2177	38.532	33.1575	0.673428	0.579496	3.58503	3.63111	2.26765	0.253949	0.970073	0.526354	2.15053	1.60008	1.72111	3.00351	4.30076	0.697566	2.70069	0.405896	0.289381	30947.1	2.32297	4.10381	0.0680838	0.0182879	23.8989	25.1348	7.44612	2.0159	2.71146	2.58877	47.7977	5.1094	0.00803674
23	0	68.4192	0	4	0	0	0	1	1	1450.33	1632	1370.13	0.9447	0.452239	40.5463	38.0195	20.6377	14.0763	0.542818	0.370239	1.4564	1.58807	1.69473	0.00774888	1.4641	1.87871	1.67131	1.60028	1.61296	1.8176	2.02176	0.101233	0.421481	0.0675801	0.0434375	587.493	1.69702	1.41961	0.46905	0.354369	17.7067	0.875554	3.12043	0.656149	0.578368	1.49527	35.4134	2.32347	0.18496
24	0	59.0411	1	3	0	0	0	1	1	15087.7	15312	6304.71	0.417872	0.468346	56.5685	46.6462	38.202	22.9542	0.818973	0.492092	1.86887	1.95473	1.84216	0.0283315	0.920053	0.787845	1.81601	1.60027	1.64764	2.07263	2.5668	0.233546	0.966537	0.134092	0.0948976	6549.49	1.84983	2.6024	0.187671	0.0661085	19.2372	2.95875	5.18865	1.28698	1.33974	2.08764	38.4744	3.49603	0.0369012
25	2	75.2849	0	4	0	0	1	1	0	265.667	312	285.511	1.0747	0.69998	14.6969	12.4521	8.82406	5.00157	0.708638	0.401664	1.44693	1.45592	1.77187	0.0182075	0.649088	-0.544392	1.73909	1.6019	1.61105	1.97853	2.11605	0.227182	0.514158	0.113807	0.0866725	123.151	1.777	2.15292	0.264957	0.088785	18.6192	2.05823	4.68607	1.45327	1.48146	2.17953	37.2383	3.05171	0.0482138
26	0	61.7397	1	4	0	0	1	1	1	30493.3	31048	14426.7	0.473109	0.327181	72.9383	61.9582	57.9474	44.8506	0.935267	0.723885	2.06438	2.07293	1.83492	0.031274	1.09055	1.35079	1.79808	1.60013	1.63998	2.07403	2.81878	0.239735	1.21865	0.139996	0.0982663	13188.5	1.84343	2.60588	0.191991	0.066405	19.2122	3.37291	5.30475	1.39648	1.55564	2.18355	38.4244	3.53942	0.0351236
27	0	66.9151	1	4	0	0	1	1	1	378.667	424	310.717	0.820555	0.814624	14	12.1463	8.528	5.97448	0.702105	0.491876	1.53186	1.53186	1.85355	0.0479758	0.684463	-0.74631	1.80963	1.60169	1.62352	2.19795	2.36834	0.358001	0.766653	0.186033	0.141109	184.631	1.86644	2.56882	0.218939	0.0901408	19.693	5.26065	5.50878	2.36056	3.34605	2.74652	39.3859	3.68708	0.0285777
28	3	59.8247	1	4	0	0	0	1	0	6332.67	6496	2664.45	0.420747	0.621252	41.6653	35.2372	21.58	14.1813	0.61242	0.402454	2.53322	2.70925	2.03403	0.155028	1.27588	1.25578	1.91582	1.60056	1.64806	2.59921	3.6021	0.495127	2.00154	0.310256	0.211804	3485.36	2.07179	3.54935	0.109806	0.0324842	21.7531	16.8596	7.12861	2.48926	4.59107	2.88626	43.5061	4.66339	0.0116664
29	1	65.3288	1	4	0	0	1	1	1	1409.67	1496	902.604	0.640296	0.673594	33.7639	29.7412	10.4505	7.97966	0.351382	0.268303	1.63987	1.65923	1.7021	0.00768901	1.04153	0.197967	1.67356	1.60049	1.61445	1.84639	1.962	0.117443	0.361511	0.071543	0.0508789	543.204	1.70436	1.45029	0.451972	0.360379	17.7813	0.884882	3.17868	0.670047	0.590252	1.51641	35.5625	2.38233	0.171401
30	0	58.6493	1	3	1	1	0	1	1	18416.3	18576	5271.27	0.286228	0.63979	51.614	44.607	29.4565	24.1455	0.660354	0.541293	2.70979	2.78089	1.98856	0.11569	1.86787	4.60564	1.91432	1.60002	1.66207	2.38368	3.73588	0.367146	2.13587	0.24465	0.153303	9450.69	2.01744	3.34993	0.121772	0.0376516	20.8402	12.3228	6.50848	1.93646	3.67471	2.60549	41.6804	4.33976	0.0178809
31	2	44.3753	0	3	1	1	1	1	0	34511.7	34728	9624.36	0.278873	0.532627	73.7021	70.1724	40.9392	28.9522	0.583408	0.412586	4.07945	4.31387	2.45244	0.454796	1.25794	1.83692	2.29129	1.60002	1.73002	3.36415	5.48749	0.880153	3.88747	0.52635	0.362615	28083.1	2.54348	4.47424	0.0537126	0.010512	26.0333	46.8519	8.50811	3.35622	9.88336	3.29416	52.0666	5.49642	0.00422726
32	2	71.1205	0	4	0	0	1	1	0	10241.3	10400	3071.97	0.299958	0.742401	40.939	34.2906	23.7312	20.243	0.692063	0.590337	4.27698	4.29644	2.77041	0.708362	0.751762	-0.240485	2.58392	1.60073	1.81407	4.05625	5.34293	1.21979	3.7422	0.691656	0.505561	10898.6	2.89544	4.85485	0.0392	0.00615024	29.8269	70.5779	9.20603	4.43374	10.9983	3.58584	59.6538	5.87249	0.00215942
33	3	53.4301	0	3	1	0	1	1	0	78996.3	79368	16547.1	0.209467	0.538064	93.8723	90.4866	60.8214	37.5223	0.672159	0.414672	2.98869	3.26912	2.3941	0.221168	0.215561	-0.807392	2.38278	1.60025	1.76083	3.03776	3.84045	0.74268	2.2402	0.395288	0.301466	59058.8	2.43986	4.15086	0.0595742	0.00961426	25.171	20.5666	7.8401	2.77547	5.06456	3.00247	50.342	5.04997	0.00524506
34	3	33.4027	0	4	0	0	0	1	0	67111	67408	12574.4	0.187367	0.635124	76.5768	70.1788	44.8051	34.5608	0.638442	0.492468	3.46751	3.60291	2.36137	0.227935	0.590131	-0.135887	2.30277	1.60155	1.77404	3.01781	4.2511	0.702764	2.64955	0.391444	0.287306	48904.6	2.40915	4.16841	0.0612866	0.0113897	24.7537	21.8637	7.6929	2.35779	3.70461	2.79019	49.5075	5.1001	0.00619576
35	0	59.1836	1	4	0	0	1	1	1	43571	43728	11036.4	0.253297	0.54257	63.561	57.1905	40.8555	36.4376	0.714376	0.637127	3.14822	3.59912	2.42769	0.327989	0.675702	-0.300381	2.3094	1.60008	1.75377	3.2734	4.24843	0.847275	2.64835	0.472628	0.346923	34007.5	2.49432	4.35353	0.0545861	0.0107547	25.6939	32.5284	8.15171	2.79982	6.04775	3.04345	51.3878	5.32997	0.00466204
36	3	38.3671	0	3	1	0	1	1	0	694	744	438.129	0.63131	0.86521	14.6969	11.9633	11.216	7.69784	0.937537	0.643454	1.75973	1.76739	1.85753	0.0397467	0.931839	0.461476	1.80877	1.60902	1.62846	2.11633	2.48506	0.301069	0.87604	0.160608	0.113998	324.585	1.8682	2.70277	0.179327	0.0514208	19.6549	4.66307	5.69869	2.06766	2.62059	2.59182	39.3099	3.70168	0.0240661
37	0	57.1178	1	4	0	0	1	1	1	3078.33	3200	1585.16	0.51494	0.645589	36.5513	42.3262	15.9919	9.72152	0.377824	0.229681	2.21723	2.21875	2.0214	0.134524	1.15056	0.983316	1.92627	1.60273	1.64199	2.54366	3.40911	0.504925	1.80638	0.291615	0.204664	1688.24	2.05441	3.44941	0.113888	0.0390824	21.6188	14.936	7.08711	2.95214	5.90114	3.10157	43.2376	4.57849	0.0108176
38	2	70.4192	0	3	0	0	1	1	0	52741.7	53248	18481.9	0.350422	0.367994	84	73.4574	50.8169	40.1185	0.691787	0.546146	2.57809	2.57809	1.98678	0.074519	0.801107	0.213007	1.94145	1.60008	1.67029	2.36935	3.14705	0.390299	1.54697	0.220959	0.159591	26769.1	2.00544	3.28486	0.116294	0.0278665	20.8466	7.66359	6.42326	1.86192	2.48748	2.50616	41.6932	4.22846	0.0153847
39	0	46.0932	1	4	0	0	0	1	1	7358.33	7536	2989.49	0.406273	0.611984	40.7922	37.3489	24.7133	17.2464	0.661688	0.461765	2.22762	2.40752	1.99511	0.106534	0.981504	0.0922155	1.88936	1.60025	1.65337	2.51597	3.05854	0.432321	1.45829	0.265545	0.188065	3849.96	2.02164	3.36506	0.117681	0.0333809	21.1764	11.5334	6.7608	2.29373	3.71926	2.77636	42.3528	4.40834	0.0134131
40	2	53.3479	0	3	1	1	1	1	0	12709.3	12888	3406.18	0.268006	0.773213	40.4969	32.1795	31.1013	18.886	0.966494	0.586896	4.36588	4.73771	2.94953	0.97572	0.493505	-0.878454	2.76493	1.60006	1.77737	4.4558	5.37359	1.61743	3.77353	0.84397	0.660111	15587.1	3.11054	5.02794	0.0339276	0.00501325	31.8728	94.259	9.56199	5.09542	16.5436	3.81344	63.7455	6.06252	0.00161235
41	0	75.3616	1	4	0	0	0	1	1	225.667	264	260.293	1.15344	0.688651	14.9666	14.2107	8.45959	3.14304	0.595299	0.221175	1.41085	1.41462	1.68113	0.00262957	0.389713	-0.567484	1.67607	1.60129	1.61528	1.74822	1.79294	0.0716149	0.191654	0.0416294	0.0278625	93.3518	1.68192	0.918296	0.555556	0.394737	17.3816	0.235976	1.91635	0.447368	0.24723	0.991992	34.7632	1.46898	0.280817
42	0	47.7699	0	3	0	0	1	1	1	16541.3	16832	4818.17	0.29128	0.651602	46.7333	43.5361	29.9496	22.4157	0.687926	0.514877	2.6801	2.74142	2.12178	0.114418	0.507011	-0.600912	2.06869	1.60007	1.70519	2.62949	3.12617	0.521089	1.5261	0.282003	0.211965	9712.8	2.14857	3.63163	0.0876147	0.0225814	22.3828	11.0898	6.81302	1.89544	2.46651	2.51593	44.7657	4.57095	0.0109283
43	0	58.126	0	3	0	0	1	1	1	4736.33	4848	1935.18	0.408581	0.704788	34.9285	26.9283	21.2637	13.4947	0.789639	0.501134	3.05677	3.16768	2.39263	0.429283	1.04278	0.365174	2.22157	1.60085	1.7133	3.3582	4.40736	0.893047	2.80651	0.52552	0.366477	3729.29	2.48071	4.34123	0.0591935	0.00907068	25.962	45.7805	8.70448	4.8215	15.1889	3.74302	51.924	5.41639	0.0032972
44	2	37.7671	0	3	1	0	1	1	0	98.3333	128	142.98	1.45403	0.720571	10.9545	11.3983	4.76769	3.47822	0.418281	0.305152	1.36074	1.39043	1.71498	0.00570131	0.499679	-0.334046	1.71376	1.606	1.6224	1.80707	1.88637	0.0909007	0.280374	0.0626548	0.04287	47.1496	1.71664	1.40564	0.40625	0.20339	17.6949	0.517093	2.90139	0.779661	0.409078	1.37264	35.3898	2.00309	0.150388
45	1	58.6438	1	4	0	0	1	1	1	10744.7	10880	3058.03	0.284609	0.770023	39.6989	33.114	29.7598	16.518	0.898707	0.498821	2.15927	2.26528	1.9312	0.0526747	0.356277	-1.02345	1.90078	1.60066	1.649	2.26119	2.48501	0.389444	0.88435	0.197566	0.156631	5143.81	1.94479	2.97828	0.135758	0.0453759	20.2795	4.95175	5.58057	1.278	1.25169	2.06558	40.559	3.93813	0.0243428
46	0	69.4192	1	4	0	0	1	1	1	1877.67	1960	1008.02	0.536848	0.730175	22.7156	19.1296	16.5952	10.9717	0.867515	0.573544	1.88951	1.98175	1.85475	0.0686901	1.5774	2.20296	1.76674	1.60316	1.62565	2.26472	2.89724	0.295065	1.29407	0.199866	0.128541	859.652	1.87317	2.75549	0.20743	0.150426	19.6147	8.04621	5.748	1.87465	3.58552	2.62127	39.2294	3.91804	0.0421495
47	1	75.274	0	4	0	0	1	1	0	26955	27088	6776.64	0.251406	0.641548	53.5537	43.1863	34.0705	30.3101	0.788918	0.701844	4.13185	4.14779	2.45424	0.428271	1.14875	0.982386	2.30366	1.6004	1.74495	3.41375	4.91371	0.786987	3.31331	0.508773	0.339756	21844.9	2.53999	4.44942	0.0548646	0.0133493	25.9884	43.8017	8.33485	3.03283	6.48948	3.13196	51.9769	5.43897	0.00466514
48	0	58.6411	1	3	0	0	0	1	1	558.333	608	431.507	0.772848	0.759904	17.5499	15.0211	10.3903	6.67427	0.691715	0.444326	1.60403	1.60403	1.73441	0.0121108	0.844312	-0.0851942	1.70799	1.60124	1.612	1.91466	2.04877	0.151221	0.447537	0.0899478	0.0644242	229.541	1.7379	1.81695	0.333449	0.185958	18.2059	1.35894	3.97618	1.04554	0.939103	1.86891	36.4118	2.77279	0.0821448
49	0	49.3205	1	4	0	0	0	1	1	5980	6216	3511.51	0.587209	0.453723	46.5188	42.5828	28.6877	19.3124	0.673693	0.453526	1.60126	1.78182	1.83364	0.0308531	0.724122	-0.309912	1.79412	1.60021	1.63303	2.09697	2.38605	0.263851	0.785832	0.145937	0.108402	2636.44	1.84204	2.58312	0.190909	0.0700884	19.2214	3.27303	5.34875	1.59746	1.84819	2.33035	38.4429	3.49158	0.0312784
50	0	64.0959	0	4	0	0	0	1	1	1101.67	1160	596.37	0.541335	0.864971	18.3303	16.4219	10.9367	8.99092	0.665981	0.547496	2.12355	2.12355	2.14338	0.213177	0.815817	-0.39729	1.96399	1.60514	1.65946	2.77726	3.39371	0.75107	1.78857	0.394749	0.298934	697.051	2.19254	3.71249	0.0942212	0.0231815	23.1703	23.1828	7.61085	4.33094	10.3205	3.53736	46.3405	4.8518	0.00688242
51	3	24.5863	0	4	0	0	0	1	0	24103.3	24296	7436.21	0.308514	0.542647	65.0538	49.365	38.2042	24.092	0.773913	0.488038	2.36369	2.5253	2.03364	0.104093	0.637607	-0.514452	1.96384	1.60073	1.66564	2.50826	3.0364	0.517323	1.43568	0.272659	0.208825	12876.2	2.05907	3.45723	0.103407	0.0335611	21.4578	10.4618	6.69306	1.95243	2.91594	2.59011	42.9156	4.45385	0.0129395
52	0	61.1178	1	4	0	0	0	1	1	5455.67	5808	3776.07	0.692137	0.396895	49.8397	48.7331	42.7339	16.9777	0.876897	0.34838	1.6183	1.74193	1.73249	0.0122561	1.10113	0.899213	1.70581	1.60001	1.61414	1.8938	2.18073	0.151287	0.580723	0.0880829	0.0617082	2188.01	1.73603	1.8294	0.337067	0.20462	18.1293	1.31176	3.95297	0.895962	0.802927	1.75008	36.2586	2.78158	0.092164
53	0	58.5534	0	4	0	0	1	1	1	4780.67	4912	1925.84	0.402839	0.712618	32.3728	28.4572	20.2794	13.5381	0.71263	0.475735	2.12701	2.27157	2.01346	0.0858216	0.558157	-0.502483	1.97022	1.60024	1.65429	2.42743	2.86635	0.454066	1.26612	0.244734	0.185079	2541.86	2.03466	3.35851	0.108452	0.0335683	21.2915	8.59154	6.65053	2.16163	3.17109	2.68957	42.5829	4.3133	0.0123702
54	2	32.7507	0	4	0	0	1	1	0	1162.33	1248	750.672	0.645832	0.712176	20.7846	17.7643	14.004	8.27329	0.788325	0.465726	1.82882	1.84548	1.88319	0.0533113	0.96021	0.279977	1.82517	1.60013	1.6353	2.20805	2.6593	0.33292	1.05917	0.186901	0.132288	561.555	1.89729	2.87595	0.164859	0.0598706	20.0138	6.11793	6.02442	2.08091	3.06142	2.65476	40.0275	3.93945	0.0215242
55	2	56.8137	1	4	1	0	1	1	0	2845.67	2952	1452.97	0.51059	0.66837	26.3818	23.5665	18.626	11.541	0.790356	0.489718	2.26326	2.30159	2.02601	0.149536	1.33401	1.37823	1.90922	1.60123	1.6502	2.55066	3.40351	0.453781	1.80229	0.30136	0.203469	1569.81	2.06258	3.49072	0.114137	0.0292415	21.625	16.6791	7.17726	2.91075	6.40172	3.10505	43.2501	4.59393	0.0110937
56	2	71.7973	0	4	0	0	0	1	0	24448	24688	9163.35	0.37481	0.444555	62.8331	56.0401	36.6026	28.0734	0.65315	0.500952	2.86396	2.91415	2.19353	0.178112	0.866963	0.395206	2.11352	1.60194	1.71489	2.78429	3.81874	0.592117	2.2168	0.340932	0.244487	15398.1	2.23376	3.90122	0.0763841	0.0155051	23.1364	18.3623	7.66673	2.92503	6.29147	3.104	46.2729	4.84392	0.00671724
57	1	59.1726	1	4	0	0	1	1	0	53236.7	53648	11416.4	0.214445	0.599465	81.6088	67.7093	41.3688	33.2747	0.610976	0.491434	2.95939	2.95939	2.08732	0.108377	0.499804	-0.472515	2.04844	1.60006	1.67925	2.54034	3.26892	0.512902	1.66886	0.275373	0.208894	29944.1	2.11312	3.57234	0.0920014	0.0289718	21.8176	10.0597	6.47811	1.51747	1.70933	2.2649	43.6353	4.52377	0.014085
58	3	53.4658	0	3	1	1	0	1	0	4908	5120	2706.73	0.551494	0.515991	41.8091	40.9658	25.4147	15.6843	0.620388	0.382864	2.43973	2.46271	1.99135	0.148966	1.93292	4.11918	1.87642	1.6002	1.65203	2.41954	3.62372	0.387811	2.02351	0.276346	0.166243	2633.25	2.02841	3.35567	0.127114	0.0354545	21.3245	18.1639	6.93049	2.75	7.23695	3.05795	42.6489	4.51121	0.0138691
59	0	38.1589	1	3	1	1	1	1	1	18019	18200	4438.38	0.246317	0.748883	48.7442	42.5103	28.5782	21.9208	0.672264	0.515657	3.6104	3.94308	2.62053	0.458074	0.742611	-0.173613	2.4577	1.6007	1.85112	3.60851	4.88635	0.998045	3.28565	0.560007	0.411541	16665	2.70652	4.60115	0.0471257	0.0107276	27.7466	45.4599	8.61433	3.30648	9.84315	3.27668	55.4932	5.57126	0.00370827
60	3	50.3233	0	4	0	0	1	1	0	14276.3	14432	4202.73	0.294384	0.67717	45.6508	39.7977	27.9431	21.0475	0.702128	0.528862	3.07034	3.09317	2.20163	0.218839	0.757554	-0.13792	2.10013	1.60044	1.66807	2.87724	3.70878	0.706754	2.10833	0.387925	0.290697	9139.1	2.25078	3.95517	0.0753419	0.019684	23.4665	21.5489	7.64246	2.69849	4.65919	2.96156	46.933	4.99479	0.0066121
61	1	48.3452	1	4	0	0	1	1	0	5090	5216	1830.54	0.359635	0.781717	33.2265	28.0115	20.6168	13.3766	0.736014	0.477542	2.1847	2.29327	1.96798	0.0724479	0.400265	-1.06146	1.92754	1.60013	1.64335	2.38712	2.54605	0.456098	0.945925	0.231582	0.183861	2572.41	1.98631	3.11773	0.124986	0.0432854	20.7966	6.91059	6.04944	1.74824	2.06693	2.42647	41.5931	4.09808	0.017806
62	0	66.7315	0	4	0	0	1	1	1	7319.33	7624	4278.9	0.584603	0.426055	48.7032	47.3765	28.8157	21.0296	0.608227	0.443883	1.93229	1.96776	1.81432	0.0366567	1.08667	0.35244	1.75078	1.60019	1.62511	2.11796	2.45077	0.261917	0.850581	0.155402	0.10955	3171.98	1.82439	2.51818	0.222688	0.124623	19.2373	4.18941	5.32458	1.41993	1.76568	2.25287	38.4746	3.64219	0.0400318
63	0	60.6192	1	4	0	0	0	1	1	7256.67	7384	2352.65	0.324205	0.770463	36.3318	28.9843	22.9382	17.2701	0.791401	0.595845	2.45307	2.54545	2.00539	0.101087	1.07934	0.785434	1.92502	1.60075	1.6646	2.46297	3.17299	0.419236	1.57224	0.25286	0.174402	3805.24	2.03044	3.38938	0.113358	0.0426136	21.1362	10.326	6.59891	1.93592	2.9678	2.58154	42.2724	4.38974	0.0153073
64	0	59.5452	0	4	0	0	1	1	1	20543.7	20768	5719.54	0.278409	0.634222	60.3324	47.6819	30.3621	26.0204	0.636763	0.545707	2.85225	2.92425	2.13985	0.1723	0.891991	0.323568	2.05353	1.60036	1.67305	2.70458	3.65832	0.609296	2.05796	0.337733	0.243679	12334.3	2.17974	3.7994	0.0837798	0.0216113	22.6427	17.1509	7.30161	2.33698	4.20813	2.81974	45.2853	4.80939	0.00891195
65	2	38.8685	1	4	0	0	1	1	0	33010.7	33432	10410.2	0.315359	0.478036	74.458	49.6355	42.1947	31.051	0.850091	0.62558	2.93779	2.95283	2.1356	0.16729	0.98902	0.581656	2.04004	1.60031	1.68568	2.73585	3.92718	0.551617	2.32688	0.327713	0.231155	19758.7	2.17442	3.79758	0.0843631	0.0179256	22.5965	17.3661	7.41683	2.59519	4.64278	2.92909	45.193	4.78841	0.00823106
66	3	45.4438	0	3	1	1	1	1	0	1969.33	2064	1169.48	0.593844	0.649689	31.1127	29.6089	13.2241	9.67931	0.446626	0.326906	1.73282	1.77861	1.85834	0.0432307	0.882345	0.231714	1.79695	1.60078	1.62561	2.13753	2.59009	0.326032	0.989302	0.173087	0.129382	902.134	1.86993	2.74741	0.178265	0.0530766	19.644	4.71025	5.74747	1.88727	2.48048	2.51777	39.2879	3.7501	0.0248644
67	1	42.9014	0	3	1	0	1	1	0	1147.67	1208	648.796	0.565317	0.817059	20.3961	17.3769	11.5843	8.65272	0.666647	0.497942	1.94742	1.95279	1.94635	0.0704174	0.71973	-0.467058	1.88696	1.60199	1.65303	2.35554	2.65414	0.406674	1.05216	0.219937	0.164393	582.663	1.96436	3.12687	0.131792	0.0313234	20.7619	7.68648	6.43251	2.45262	3.40985	2.78544	41.5239	4.13338	0.01401
68	2	38.7699	1	3	1	1	1	1	0	1204.33	1256	617.57	0.51279	0.886399	16.4924	13.9371	11.8133	10.6245	0.847618	0.762318	2.56715	2.5885	2.46222	0.422532	0.702284	-0.460465	2.34042	1.615	1.74599	3.51667	4.22349	0.996208	2.60849	0.543878	0.406864	1018.15	2.54658	4.3427	0.056838	0.0115691	26.9537	44.6096	8.67098	5.85539	17.7564	3.93981	53.9074	5.40513	0.00302454
69	0	49.7041	1	4	0	0	1	1	1	1314.33	1400	869.234	0.66135	0.667551	26.9815	26.051	13.5011	7.53937	0.518258	0.289408	1.80929	1.80929	1.83909	0.0603769	1.54163	1.90467	1.7555	1.60159	1.62738	2.21041	2.68109	0.267294	1.07951	0.188566	0.119328	602.459	1.85543	2.65261	0.220506	0.0943257	19.5789	7.40517	5.75698	2.06411	3.74755	2.69399	39.1577	3.85187	0.034389
70	0	80.1808	0	4	0	0	0	1	1	13426.3	13736	5971.8	0.444783	0.457457	59.0931	49.0918	34.6475	29.6542	0.70577	0.604057	2.55308	2.69076	2.0218	0.10662	1.10178	1.00794	1.95328	1.6006	1.66938	2.46868	3.26206	0.428398	1.66147	0.257945	0.179285	7201.59	2.048	3.45443	0.107909	0.0263635	21.4475	11.6531	6.93045	2.39027	3.90623	2.82185	42.895	4.44445	0.0112205
71	0	53.7836	0	4	0	0	0	1	1	6654.67	6976	4243.12	0.637616	0.403227	48.3735	48.2048	43.8816	17.452	0.910317	0.36204	1.81045	1.91903	1.76977	0.0234859	1.20612	0.845951	1.71934	1.60023	1.61987	2.00687	2.31944	0.204238	0.719215	0.12207	0.0838695	2751.67	1.7764	2.20614	0.276652	0.173299	18.5746	2.65764	4.62905	1.11433	1.23592	1.99454	37.1492	3.24437	0.0671662
72	1	58.4082	1	4	0	0	1	1	1	26705.3	26896	7284.13	0.272759	0.59316	59.397	47.3899	36.4807	32.0458	0.769798	0.676216	2.72659	3.11934	2.10435	0.18146	1.08275	0.572483	1.98729	1.60021	1.66034	2.73376	3.59804	0.562399	1.99783	0.340852	0.238762	15498	2.14704	3.7392	0.0919805	0.0347821	22.2514	18.6794	7.1424	2.13819	3.61639	2.71572	44.5029	4.79551	0.0111123
73	3	46.2767	1	4	0	0	1	1	0	17363.3	17592	4943.1	0.284686	0.656005	57.3411	49.2886	25.7883	22.6588	0.523211	0.459717	2.74597	2.82388	2.15411	0.164204	0.776691	0.193724	2.08611	1.60037	1.68567	2.70944	3.67151	0.607752	2.07114	0.332395	0.246202	10564.9	2.19189	3.81319	0.0810197	0.0189976	22.7906	16.2668	7.34886	2.446	4.06787	2.84647	45.5812	4.80466	0.00813021
74	0	21.4055	1	3	0	0	0	1	1	71	96	101.871	1.43481	0.813963	8.24621	7.74201	4.75975	3.66143	0.614795	0.47293	1.38302	1.4366	1.6684	0.00245983	0.154155	-1.16686	1.67399	1.60148	1.60349	1.71963	1.75884	0.0858914	0.157358	0.0432361	0.0306956	33.4324	1.66914	0.918296	0.555556	0.363636	17.3864	0.237087	1.92268	0.5	0.25	1	34.7727	1.42268	0.275826
75	1	71.9178	1	4	0	0	1	1	1	5606.33	5768	2905.53	0.518258	0.525265	51.923	58.9362	29.2526	16.0866	0.496344	0.272949	1.61176	1.75639	1.76259	0.0145682	0.925887	0.658394	1.74255	1.6001	1.62445	1.92556	2.18664	0.169045	0.586543	0.096544	0.069393	2250.46	1.76672	2.06678	0.273443	0.115348	18.4127	1.52149	4.27092	0.987658	0.85681	1.80704	36.8253	2.95761	0.0674301
76	1	48.1315	0	4	0	0	1	1	1	5973.67	6096	2242.24	0.375354	0.710061	32.619	26.7444	25.7364	14.8884	0.962311	0.556691	2.32192	2.3221	1.96459	0.070041	0.74485	-0.0921991	1.91836	1.6019	1.65579	2.35885	2.82582	0.38141	1.22392	0.216692	0.15812	2994.38	1.98233	3.19511	0.123714	0.031685	20.7177	7.08184	6.24686	1.77688	2.0291	2.41728	41.4354	4.17526	0.0164991
77	1	69.4219	0	3	0	0	1	1	0	570.333	624	404.964	0.710048	0.821271	16.4924	14.4512	8.32077	7.59858	0.575785	0.52581	1.55806	1.62897	1.81883	0.0263065	0.683023	-0.56223	1.78248	1.6088	1.63277	2.04566	2.22068	0.257732	0.611872	0.135298	0.10128	260.086	1.82604	2.48047	0.204142	0.0508621	19.2802	3.19478	5.28219	1.82586	1.9645	2.40882	38.5603	3.40112	0.0297176
78	0	55.1699	1	4	1	0	0	1	1	97	120	118.532	1.22197	0.86132	8.48528	7.73831	5.17054	3.90067	0.668175	0.504073	1.41788	1.42663	1.64952	0.00155989	1.03468	0.287615	1.63765	1.60113	1.60683	1.70791	1.73971	0.038295	0.138583	0.0305965	0.0163554	40.8369	1.64999	0.56651	0.768889	0.646154	17.1846	0.150533	1.36722	0.338462	0.223905	0.923339	34.3692	1.02876	0.47503
79	2	48.6192	1	3	1	0	1	1	0	3092.33	3248	1638.97	0.530011	0.626283	29.189	26.1477	21.4269	10.9168	0.819458	0.417504	1.97882	2.08122	1.97117	0.0704909	0.798074	0.163378	1.91029	1.60001	1.66152	2.3447	2.91087	0.380757	1.31086	0.215918	0.154557	1606.13	1.98897	3.21597	0.122303	0.0294118	20.631	7.33979	6.38774	2.12496	3.06009	2.65344	41.262	4.14119	0.0156873
80	0	72.1945	1	3	0	0	1	1	1	4290.67	4464	2485.15	0.579198	0.513825	57.0263	56.5567	18.6743	12.5241	0.330187	0.221443	1.91165	2.0691	1.96001	0.112983	1.08966	0.173215	1.83109	1.60027	1.63888	2.52132	2.97277	0.448718	1.3725	0.274617	0.195301	2206.67	1.98862	3.21837	0.141474	0.0526203	20.9871	12.926	6.7022	2.5189	5.33942	2.94209	41.9742	4.3916	0.0168901
81	0	55.1534	1	3	0	0	0	1	1	21636.7	21784	6771.07	0.312944	0.554567	61.6117	56.2119	34.0912	25.1678	0.606477	0.447732	3.59571	3.68433	2.09355	0.266448	1.84119	3.33471	1.91293	1.60059	1.65294	2.79089	4.35526	0.49902	2.75467	0.376823	0.224914	12660.3	2.15625	3.72184	0.105519	0.0384928	22.2544	29.4277	7.21589	2.33289	5.06092	2.85121	44.5088	4.83567	0.0135688
82	0	30.6767	0	3	1	0	1	1	1	974.667	1064	763.951	0.783807	0.622285	28.7054	26.275	10.9922	7.83438	0.418353	0.298168	1.56542	1.61919	1.68214	0.00358228	0.726874	0.0923579	1.67425	1.60037	1.60829	1.76047	1.87802	0.0920268	0.277644	0.0492589	0.0355523	376.811	1.6832	1.16083	0.496636	0.301846	17.5624	0.386167	2.53715	0.529859	0.309912	1.16526	35.1249	1.91058	0.203463
83	0	59.8164	1	4	0	0	0	1	1	3695	3776	1386.12	0.375134	0.83386	25.4558	21.2173	16.8137	15.5542	0.792454	0.733093	2.40053	2.41811	2.04647	0.121113	0.659548	-0.618887	1.96094	1.60065	1.65227	2.58376	2.95163	0.545418	1.35098	0.294257	0.223965	2033.91	2.07585	3.49126	0.102207	0.0304199	21.8153	12.218	6.92151	2.49786	3.48736	2.81035	43.6307	4.52858	0.0101357
84	0	51.811	1	3	0	0	1	1	1	1048.33	1112	631.485	0.60237	0.790292	21.6333	17.7017	12.1714	7.72214	0.687582	0.436238	1.77256	1.79343	1.86182	0.0628546	1.34988	1.19885	1.78491	1.6002	1.62118	2.27707	2.67379	0.245232	1.07359	0.192296	0.129189	490.563	1.87862	2.76905	0.189069	0.062445	19.7797	7.35647	5.85349	2.13808	3.95191	2.73417	39.5594	3.91234	0.028309
85	2	79.7644	1	4	0	0	0	1	0	72007.3	72296	15088.6	0.209543	0.554735	85.8138	79.5552	46.5615	35.6549	0.585273	0.448178	3.32529	3.69589	2.59066	0.321675	0.232412	-0.716353	2.57164	1.60007	1.83249	3.35115	4.2779	0.88091	2.67783	0.475163	0.358776	63558.8	2.65201	4.4444	0.0488556	0.00805388	27.2621	30.0165	8.26279	2.97979	5.65943	3.08714	54.5242	5.35371	0.00398149
[truncated: 160 more columns]
